# Supplementary material for: Characterization of cardiac involvement in patients with LMNA splice-site mutation–related dilated cardiomyopathy and sudden cardiac death
Source: Front Genet. 2024 Jan 8;14:1291411. doi: 10.3389/fgene.2023.1291411 (PMC10800368; doi:10.3389/fgene.2023.1291411)
Supplement: Supplementary file 2 [file DataSheet1.ZIP › 反向测序/bing1.LMNA1-hou.P305220116.seq]

CCCCCCGTTTTGGTTCTCTGTTACCGCAGATCATGCAGCTCGCCCTCCAGCGTGCGCTTCTCACTGAGAGCAGTGCTCAGTGCGGCCTCCTTGGAGTTCAGCAGAGCCTCCAGGTCCTTCAGCCGAGCCTGAGCAGCTATCAGGTCACCCTCCTTCTTGGTATTGCGCGCTTTCAGCTCCTTAAACTCCTCACGCACTTTGCTA
