# Supplementary material for: Characterization of cardiac involvement in patients with LMNA splice-site mutation–related dilated cardiomyopathy and sudden cardiac death
Source: Front Genet. 2024 Jan 8;14:1291411. doi: 10.3389/fgene.2023.1291411 (PMC10800368; doi:10.3389/fgene.2023.1291411)
Supplement: Supplementary file 3 [file Table1.XLSX]

## Sheet: Splice-Site Mutation1
Supplementart table 1 Clinical and genetic data
Patient	LMNull Gene Mutation	No. of Families	No. of Subjects	Gender	Diagnosis of DCM	Atrioventricular block	Atrial fiberillation	Non-sustained ventricular tachycardia	Cardiac history (age at diagnosis,years)	PM Interventions	ICD Interventions	PM/ICD Interventions (age at diagnosis, years)	SCD(age at diagnosis,years)	Heart transplant(age at diagnosis, years)	Previously reported
1	c.513+1G>C	1	2	Male	DCM+ LGMD1B	Yes	Yes	No	39	Yes	No	40	50	Null	Chen CH, Tang SC, Su YN, Yang CC, Jeng JS.Cardioembolic stroke related to limb-girdle muscular dystrophy 1B.BMC Res Notes. 2013 Jan 29;6:32.
2				Male	DCM+ LGMD1B	No	Yes	No	30	No	No	Null	Null	Null
3		2	3	Male	DCM	No	No	Yes	21	No	Yes	25	Null	28	Fron this article
4				Male	DCM	No	No	Yes	20	No	No	Null	30	Null
5				Female	DCM	No	No	Yes	22	No	No	Null	28	Null
6	c.357+1G>T	1	6	Male	DCM	No	Yes	No	55	Yes	Yes	64	Null	Null	Parks SB, Kushner JD, Nulluman D, Burgess D, Ludwigsen S, Peterson A, Li D, Jakobs P, Litt M, Porter CB, Rahko PS, Hershberger RE. Lamin A/C mutation aNulllysis in a cohort of 324 unrelated patients with idiopathic or familial dilated cardiomyopathy.Am Heart J. 2008 Jul;156(1):161-9.
7				Male	DCM	No	No	Yes	Null	No	No	Null	30	Null
8				Male	DCM	No	No	Yes	Null	No	No	Null	50	Null
9				Male	DCM	No	No	Yes	Null	No	No	Null	32	Null
10				Male	DCM	Yes	Yes	No	55	Yes	No	60	Null	Null
11				Male	DCM	No	No	Yes	28	Yes	Yes	33	Null	Null
12	c.1489+1G>T	1	3	Male	DCM	No	Yes	No	45	Yes	No	45	Null	Null	Stallmeyer B, Koopmann M, Schulze-Bahr E.Identification of novel mutations in LMNull associated with familial forms of dilated cardiomyopathy.Genet Test Mol Biomarkers. 2012 Jun;16(6):543-9.
13				Male	Without DCM	No	Yes	No	16	NO	NO	Null	Null	Null
14				Male	DCM	Yes	Yes	Yes	45	Yes	NO	45	Null	Null
15	c.1157+1G>T	1	2	Male	DCM	No	No	No	28	No	No	Null	28	Null
16				Female	DCM	No	No	Yes	33	No	Yes	Null	Null	Null
17	c.768+1G>A	1	13	Male	Without DCM	Yes	No	No	49	Yes	No	49	Null	Null	Ito K, Patel PN, Gorham JM, McDonough B, DePalma SR, Adler EE, Lam L, MacRae CA, Mohiuddin SM, Fatkin D, Seidman CE, Seidman JG. Identification of pathogenic gene mutations in LMNull and MYBPC3 that alter RNull splicing.Proc Nulltl Acad Sci U S A. 2017 Jul 18;114(29):7689-7694.
18				Male	Without DCM	Yes	No	No	21	No	No	Null	21	Null
19				Male	Without DCM	Yes	No	No	30	Yes	No	30	Null	Null
20				Female	Without DCM	Yes	No	No	55	Yes	No	55	Null	Null
21				Female	Without DCM	Yes	No	No	38	No	No	Null	38	Null
22				Female	DCM	Yes	No	No	51	Yes	No	66	76	Null
23				Female	Without DCM	Yes	No	No	55	Yes	No	55	Null	Null
24				Female	DCM	Yes	No	No		No	No	Null	Null	Null
25				Female	Without DCM	Yes	No	No	55	Yes	No	55	Null	Null
26				Male	DMC	Yes	No	No	30	Yes	No	48	Null	65
27				Female	Without DCM	Yes	Yes	No	30	Yes	No	30	Null	Null
28				Female	DCM+ LGMD1B	Yes	Yes	No	49	Yes	No	40	Null	Null
29				Male	DCM	Yes	No	No	63	No	No	Null	63	Null
30	c.937-11 C>G	1	11	Male	DCM+ LGMD1B	Yes	No	No	70	Yes	No	70	Null	Null	Carboni N, Floris M, Mateddu A, Porcu M, Marrosu G, Solla E, Cocco E, Mura M, Marini S, Maioli MA, Piras R, Aste R, Marrosu MG.Aberrant splicing in the LMNull gene caused by a novel mutation on the polypyrimidine tract of intron 5.Muscle Nerve. 2011 May;43(5):688-93.
31				Female	DCM+ LGMD1B	Yes	No	No	58	Yes	No	58	Null	Null
32				Female	DCM+ LGMD1B	Yes	No	Yes	56	No	Yes	56	56	Null
33				Male	LGMD1B	Yes	No	No	53	Yes	No	53	Null	Null
34				Female	LGMD1B	Yes	No	No	50	Yes	No	50	Null	Null
35				Female	LGMD1B	No	No	Yes	46	No	No	Null	Null	Null
36				Female	Without DCM	Yes	Yes	No	45	No	No	Null	Null	Null
37				Male	Without DCM	Yes	No	No	36	No	No	Null	Null	Null
38				Male	Without DCM	Yes	No	No	48	No	Yes	48	Null	Null
39				Female	Without DCM	No	No	Yes	44	No	No	Null	Null	Null
40				Female	Without DCM	No	No	Yes	40	No	No	Null	Null	Null
41	c.513 + 45 T >G	1	10	Male	DCM	Yes	No	Yes	37	Yes	No	42	Null	Null	RogozhiNull Y, Mironovich S, Shestak A, Adyan T, Polyakov A, Podolyak D, BakuliNull A, Dzemeshkevich S, Zaklyazminskaya E.New intronic splicing mutation in the LMNull gene causing progressive cardiac conduction defects and variable myopathy.Gene. 2016 Dec 31;595(2):202-206.
42				Male	Without DCM	Yes	No	No	48	No	No	Null	48	Null
43				Male	Without DCM	Yes	No	No	50	No	No	Null	50	Null
44				Male	Without DCM	Yes	No	No	52	No	No	Null	52	Null
45				Male	Without DCM	Yes	No	No	60	No	No	Null	60	Null
46				Female	LGMD1B	Yes	No	No	30	No	No	Null	50	Null
47				Male	LGMD1B	No	Yes	No	26	No	No	Null	Null	Null
48				Male	LGMD1B	No	Yes	No	32	No	No	Null	Null	Null
49				Male	LGMD1B	No	Yes	No	26	No	No	Null	Null	Null
50				Male	LGMD1B	No	Yes	No	32	No	No	Null	Null	Null
51	c.936 G > C	1	5	Female	DCM	No	Yes	No	50	Yes	No	60	Null	Null	Kato K, Ohno S, Sonoda K, Fukuyama M, Makiyama T, Ozawa T, Horie M.LMNull Missense Mutation Causes Nonsense-Mediated mRNull Decay and Severe Dilated Cardiomyopathy.Circ Genom Precis Med. 2020 Oct;13(5):435-443.
52				Male	DCM	Yes	No	No	50	Yes	No	50	Null	Null
53				Female	Without DCM	Yes	No	No	45	Yes	No	45	Null	Null
54				Female	Without DCM	Yes	No	No	40	Yes	No	40	Null	Null
55				Female	Without DCM	Yes	No	No	40	No	No	Null	Null	Null
56		2	5	Female	LGMD1B	Yes	No	No	45	Yes	No	50	Null	Null
57				Male	Without DCM	No	No	Yes	Null	No	No	Null	60	Null
58				Male	Without DCM	Yes	No	No	Null	Yes	No	Null	Null	Null
59				Male	DCM	Yes	No	No	Null	Yes	No	Null	60	Null
60				Female	DCM	Yes	No	No	Null	No	No	Null	60	Null
61				Male	Without DCM	Yes	No	No	Null	Yes	No	Null	Null	Null
62	c.513G>A	1	5	Male	DCM+ LGMD1B	Yes	No	No	Null	No	No	Null	Null	56	Todorova A, Halliger-Keller B, Walter MC, Dabauvalle MC, Lochmüller H, Müller CR.A synonymous codon change in the LMNull gene alters mRNull splicing and causes limb girdle muscular dystrophy type 1B.J Med Genet. 2003 Oct;40(10):e115.
63				Male	DCM+ LGMD1B	Yes	No	No	56	Yes	No	56	Null	Null
64				Female	DCM+ LGMD1B	Yes	No	No	51	Yes	No	51	Null	Null
65				Female	DCM+ LGMD1B	Yes	No	No	54	Yes	No	54	Null	Null
66				Female	DCM+ LGMD1B	Yes	No	No	54	Yes	No	54	Null	Null
67	c.356+1G>A	1	14	Female	Without DCM	Yes	Yes	No	57	Yes	No	60	64	Null	Sedaghat-Hamedani F, Rebs S, Kayvanpour E, Zhu C, Amr A, Müller M, Haas J, Wu J, Steinmetz LM, Ehlermann P, Streckfuss-Bömeke K, Frey N, Meder B.Genotype Complements the Phenotype: Identification of the Pathogenicity of an LMNull Splice Variant by Nullnopore Long-Read Sequencing in a Large DCM Family. Int J Mol Sci. 2022 Oct 13;23(20):12230.
68				Female	Without DCM	No	Yes	No	37	Yes	No	40	42	Null
69				Male	Without DCM	Yes	No	No	32	NO	NO	Null	34	Null
70				Female	Without DCM	Yes	No	No	37	Yes	No	37	41	Null
71				Male	DCM	Yes	Yes	No	55	Yes	No	59	66	Null
72				Male	Without DCM	Yes	No	No	28	Yes	No	39	34	Null
73				Male	Without DCM	Yes	No	No	36	Yes	Yes	51	54	Null
74				Female	DCM	Yes	No	No	44	No	Yes	45	47	Null
75				Female	DCM	No	Yes	No	44	No	Yes	45	Null	Null
76				Female	Without DCM	Yes	No	No	46	No	No	Null	57	Null
77				Male	Without DCM	Yes	No	No	40	No	No	Null	40	Null
78				Female	DCM	Yes	No	No	38	No	Yes	42	Null	Null
79				Male	DCM	No	Yes	No	26	No	No	Null	Null	Null
80				Female	DCM	Yes	No	No	23	No	No	Null	Null	Null
81	IVS9-3C>G	1	7	Female	LGMD1B	Yes	No	No	40	Yes	No	40	Null	Null	Chrestian N, Valdmanis PN, Echahidi N, Brunet D, Bouchard JP, Gould P, Rouleau GA, Champagne J, Dupré N.A novel mutation in a large French-CaNulldian family with LGMD1B.Can J Neurol Sci. 2008 Jul;35(3):331-4.
82				Male	LGMD1B	Yes	No	No	42	Yes	No	42	Null	Null
83				Male	LGMD1B	Yes	No	No	45	No	No	Null	45	Null
84				Female	LGMD1B	Yes	No	No	48	No	No	Null	48	Null
85				Male	LGMD1B	Yes	No	No	40	No	No	Null	Null	Null
86				Male	LGMD1B	No	No	No	34	No	No	Null	Null	Null
87				Male	LGMD1B	Yes	No	No	28	Yes	No	28	Null	Null
88	c.1609-12T>G	1	8	Female	DCM	No	No	No	65	No	No	Null	Null	Null	Renou L, Stora S, Yaou RB, Volk M, Sinkovec M, Demay L, Richard P, Peterlin B, Bonne G.Heart-hand syndrome of Slovenian type: a new kind of laminopathy.J Med Genet. 2008 Oct;45(10):666-71.
89				Female	DCM	Yes	No	No	62	No	No	65	Null	Null
90				Female	DCM	No	No	No	51	No	No	51	Null	Null
91				Female	DCM	Yes	No	Yes	72	No	Yes	72	Null	Null
92				Female	DCM	Yes	No	No	52	No	No	Null	Null	Null
93				Male	DCM	Yes	No	No	34	No	No	Null	34	Null
94				Male	DCM	No	No	No	49	No	No	Null	Null	Null
95				Female	DCM	No	No	No	53	No	No	Null	Null	Null
96	c.357-2A>G	1	15	Male	DCM	No	No	No	40	No	No	Null	Null	Null	Zaragoza MV, Fung L, Jensen E, Oh F, Cung K, McCarthy LA, Tran CK, Hoang V, Hakim SA, Grosberg A.Exome Sequencing Identifies a Novel LMNull Splice-Site Mutation and Multigenic Heterozygosity of Potential Modifiers in a Family with Sick Sinus Syndrome, Dilated Cardiomyopathy, and Sudden Cardiac Death.PLoS One. 2016 May 16;11(5):e0155421.
97				Male	DCM	No	Yes	No	40	No	No	Null	52	Null
98				Female	DCM	No	No	No	40	No	No	Null	Null	Null
99				Female	DCM	No	Yes	No	49	Yes	No	52	Null	Null
100				Female	DCM	No	Yes	Yes	49	Yes	No	49	Null	Null
101				Male	DCM	No	Yes	Yes	54	No	Yes	57	Null	Null
102				Female	Without DCM	No	Yes	Yes	46	Yes	No	49	Null	Null
103				Male	DCM	No	Yes	Yes	41	Yes	No	51	54	Null
104				Male	DCM	No	No	Yes	54	Yes	No	54	54	Null
105				Male	DCM	No	No	Yes	38	No	Yes	39	42	Null
106				Male	DCM	No	Yes	No	35	No	No	Null	35	Null
107				Female	DCM	No	No	Yes	36	Yes	No	36	Null	Null
108				Male	DCM	No	No	Yes	28	No	Yes	28	Null	33
109				Female	Without DCM	No	Yes	No	32	Yes	No	38	Null	Null
110				Female	Without DCM	No	Yes	No	34	No	No	Null	Null	Null
111	IVS9+5G>C	1	14	Male	LGMD1B	Yes	No	No	42	No	No	Null	42	Null	Muchir A, Bonne G, van der Kooi AJ, van Meegen M, Baas F, Bolhuis PA, de Visser M, Schwartz K.Identification of mutations in the gene encoding lamins A/C in autosomal domiNullnt limb girdle muscular dystrophy with atrioventricular conduction disturbances (LGMD1B).Hum Mol Genet. 2000 May 22;9(9):1453-9;van der Kooi AJ, Ledderhof TM, de Voogt WG, Res CJ, Bouwsma G, Troost D, Busch HF, Becker AE, de…
112				Male	LGMD1B	Yes	No	No	35	Yes	No	35	Null	50
113				Female	LGMD1B	Yes	No	No	40	Yes	No	40	Null	Null
114				Male	LGMD1B	Yes	No	No	52	No	No	Null	52	Null
115				Female	LGMD1B	Yes	No	No	44	Yes	No	Null	Null	Null
116				Female	LGMD1B	Yes	No	No	35	No	No	Null	Null	Null
117				Male	LGMD1B	No	Yes	Yes	45	No	No	Null	75	Null
118				Female	LGMD1B	Yes	No	No	40	No	No	Null	Null	47
119				Male	DCM	No	Yes	Yes	46	No	No	Null	47	Null
120				Male	LGMD1B	Yes	No	No	48	Yes	No	65	Null	50
121				Male	DCM	No	No	No	Null	No	No	Null	Null	Null
122				Male	DCM	No	No	No	Null	No	No	Null	Null	Null
123				Female	DCM	Yes	No	No	40	Yes	No	60	Null	Null
124				Male	LGMD1B	No	No	No	Null	No	No	Null	Null	Null
125				Male	LGMD1B	Yes	No	No	29	No	No	Null	Null	Null
126				Male	LGMD1B	Yes	No	No	4	No	No	Null	Null	Null
127				Male	LGMD1B	Yes	No	No	10	No	No	Null	Null	Null
128	IVS 9 + 1G>A	1	7	Male	DCM	Yes	No	No	45	Yes	No	45	Null	60	Ambrosi P, Mouly-Bandini A, Attarian S, Habib G.Heart transplantation in 7 patients from a single family with limb-girdle muscular dystrophy caused by lamin A/C mutation.Int J Cardiol. 2009 Nov 12;137(3):e75-6.
129				Male	DCM	Yes	No	No	47	Yes	No	47	Null	60
130				Female	DCM	Yes	No	Yes	24	Yes	Yes	24	Null	62
131				Male	DCM	Yes	No	No	36	Yes	No	36	Null	41
132				Male	DCM	Yes	No	No	38	No	No	Null	Null	43
133				Male	DCM	Yes	No	No	19	No	No	Null	Null	21
134				Male	DCM	Yes	No	Yes	10	Yes	Yes	10	Null	36
DCM, Dilated cardiomyopathy; LGMD-1B, limb girdle muscular dystrophy type 1B;; ICD, intracardiac defibrillator; PM, pacemaker; SCD, Sudden cardiac death; Null, Not availabl
